# Supplementary material for: Tunneling nanotubes: an alternate route for propagation of the bystander effect following oncolytic viral infection
Source: Mol Ther Oncolytics. 2016 Dec 7;3:16029–. doi: 10.1038/mto.2016.29 (PMC5142513; doi:10.1038/mto.2016.29)
Supplement: Supplementary Figures and Movies [file mto201629-s1.zip]

Archive with 5 entries (5 files):
- MTO-00109-T-s04.mp4
- MTO-00109-T-s05.pdf
- MTO-00109-T-s01.mp4
- MTO-00109-T-s02.mp4
- MTO-00109-T-s03.mp4
